# Supplementary material for: Comparative genomic analysis of two-component regulatory proteins in Pseudomonas syringae
Source: BMC Genomics. 2007 Oct 31;8:397. doi: 10.1186/1471-2164-8-397 (PMC2222644; doi:10.1186/1471-2164-8-397)
Supplement: Additional file 1 — HKs in the genomes of P. syringae pv. syringae B728a, pv. tomato DC3000 and pv. phaseolicola 1448A. [file 1471-2164-8-397-S1.xls]

## Sheet: Hoja1
HK type	Psy B728a		Pto DC3000		Pph 1448A			HMM profile
		Accession number		Accession number		Accession number
IA	PSYR0259 /EnvZ	AAY35332	PSPTO0329	NP_790179	PSPPH0247	YP_272552		HisKA
	PSYR0264	AAY35337	PSPTO0335	NP_790185	PSPPH0253	YP_272558		HisKA
	PSYR1112	AAY36166	PSPTO1291	NP_791120	PSPPH1180	YP_273447		HisKA
	PSYR1126	AAY36180	PSPTO1306	NP_791135	PSPPH1194	YP_273461		HisKA
	PSYR1498	AAY36548	-		-			HisKA
	PSYR2031	AAY37074	PSPTO2222	NP_792043	PSPPH2003	YP_274225		HisKA
	PSYR2050 /KdpD	AAY37093	PSPTO2245	NP_792066	PSPPH2021	YP_274242		HisKA
	PSYR2374	AAY37413	PSPTO2642	NP_792450	PSPPH2510	YP_274707		HisKA
	PSYR2867 /BaeS2	AAY37903	PSPTO2983	NP_792780	PSPPH2377	YP_274578		HisKA
	PSYR3085	AAY38117	-		PSPPH2980	YP_275161		HisKA
	PSYR3128	AAY38160	PSPTO3298	NP_793081	PSPPH3041	YP_275218		HisKA
	PSYR3211	AAY38243	PSPTO3380	NP_793163	PSPPH3126	YP_275296		HisKA
	PSYR3375	AAY38407	PSPTO3604	NP_793383	PSPPH3295	YP_275454		HisKA
	PSYR3512/QseC	AAY38544	PSPTO1893	NP_791716	PSPPH3454	YP_275610		HisKA
	PSYR3591	AAY38623	PSPTO1803	NP_791628	PSPPH3550	YP_275698		HisKA
	PSYR3708/PhoQ	AAY38740	PSPTO1680	NP_791505	PSPPH3729	YP_275871		HisKA
	PSYR3715	AAY38747	PSPTO1673	NP_791498	PSPPH3736	YP_275878		HisKA
	PSYR3792	AAY38823	-		PSPPH1461	YP_273716		HisKA
	PSYR3964/TctE	AAY38994	PSPTO4230	NP_793991	PSPPH3961	YP_276097		HisKA
	PSYR4069/ColS	AAY39099	PSPTO4373	NP_794128	PSPPH4074	YP_276200		HisKA
	PSYR4799	AAY39826	PSPTO0379	NP_790228	PSPPH4827	YP_276923		HisKA
	PSYR5033 /PhoR	AAY40060	PSPTO5478	NP_795202	PSPPH5115	YP_277192		HisKA
	-		PSPTO0785	NP_790632	-			HisKA
IB	PSYR1100	AAY36154	-		PSPPH1168	YP_273435		HisKA
	PSYR1292	AAY36343	PSPTO1482	NP_791308	PSPPH1362	-	Hybrid	HisKA
	PSYR1585	AAY36633	PSPTO3900	NP_793671	PSPPH1568	YP_273818	Hybrid	HisKA
	PSYR1939	AAY36982	PSPTO2129	NP_791951	PSPPH1905	YP_274133	Hybrid	HisKA
	PSYR2021	AAY37064	PSPTO2212	NP_792033	PSPPH1991	-	Hybrid	HisKA
	PSYR2113	AAY37156	PSPTO2326	NP_792145	PSPPH2083	YP_274302	Hybrid	HisKA
	PSYR2445	AAY37484	PSPTO2712	NP_792518	PSPPH2601	YP_274795	Hybrid	HisKA
	PSYR2448	AAY37487	PSPTO2715	NP_792521	PSPPH2604	YP_274798	Hybrid	HisKA
	PSYR2940	AAY37974	-		-		Hybrid	HisKA
	PSYR3612	AAY38644	PSPTO1782	NP_791607	PSPPH3628	YP_275771	Hybrid	HisKA
	PSYR3698/GacS	AAY38730	PSPTO1691	NP_791516	PSPPH3719	YP_275861	Hybrid	HisKA
	PSYR4339	AAY39369	PSPTO4796	NP_794530	PSPPH4381	YP_276497		HisKA
	PSYR4408	AAY39438	PSPTO4868	NP_794602	PSPPH4451	YP_276567	Hybrid	HisKA
	-		PSPTO0896	NP_790735	PSPPH4242	YP_276360	Hybrid	HisKA
	-		PSPTO0898	NP_790737	PSPPH0796	YP_273078	Hybrid	HisKA
	-		PSPTO4079	NP_793841	-		Hybrid	HisKA
	-		PSPTO4705/CorS	-	-			HisKA
	-		-		PSPPH0770	YP_273056	Hybrid	HisKA
IC	PSYR0723 /PilS	AAY35791	PSPTO0824	NP_790671	PSPPH0737	YP_273029		HisKA
	PSYR0832	AAY35890	PSPTO0965	NP_790804	PSPPH0858	YP_273139		HisKA
	PSYR1300	AAY36351	PSPTO1490	NP_791316	PSPPH1371	YP_273628	Hybrid	HisKA
	PSYR1778	AAY36826	PSPTO3696	NP_793470	PSPPH1729	YP_273966	Hybrid	HisKA
	PSYR2450	AAY37489	PSPTO2717	NP_792523	PSPPH2606	YP_274800	Hybrid	HisKA
	PSYR2700	AAY37739	PSPTO2896	NP_792694	PSPPH2483	YP_274680	Hybrid	HisKA
	PSYR2978	AAY38012	PSPTO3111	NP_792903	PSPPH2262	YP_274471		HisKA
	PSYR3060	AAY38094	PSPTO3195	NP_792983	PSPPH2185	YP_274398		HisKA
	PSYR3355	AAY38387	PSPTO3584	NP_793363	PSPPH3276	YP_275436	Hybrid	HisKA
	PSYR3460/FleS	AAY38492	PSPTO1955	NP_791778	PSPPH3386	YP_275544		HisKA
	PSYR3532	AAY38564	PSPTO1870	NP_791693	PSPPH3473	YP_275627	Hybrid	HisKA
	PSYR3912	AAY38942	PSPTO4175	NP_793936	PSPPH3906	YP_276043		HisKA
	PSYR3994	AAY39024	PSPTO4291	NP_794047	PSPPH4001	YP_276132		HisKA
	PSYR3996	AAY39026	PSPTO4293	NP_794049	PSPPH4003	YP_276134	Hybrid	HisKA
	PSYR4089	AAY39119	PSPTO4395	NP_794149	PSPPH4095	YP_276217		HisKA
	PSYR4231	AAY39261	PSPTO4554	NP_794307	PSPPH4256	YP_276374		HisKA
	PSYR4373	AAY39403	PSPTO4833	NP_794567	PSPPH4416	YP_276532		HisKA
	PSYR4821/NtrB	AAY39848	PSPTO0353	NP_790202	PSPPH4852	YP_276945		HisKA
	PSYR4937	AAY39964	PSPTO5398	NP_795125	PSPPH0147	YP_272456		HisKA
	PSYR5089	AAY40116	PSPTO5549	NP_795273	PSPPH5172	YP_277249		HisKA
	-		PSPTO5573	NP_795295	-			HisKA
	-		-		PSPPH0944	YP_273217	Hybrid	HisKA
	-		-		PSPPH1261	YP_273523	Hybrid	HisKA
III	PSYR1941	AAY36984	PSPTO2131	NP_791953	PSPPH1907	YP_274135		HisKA_3
	PSYR4619	AAY39649	PSPTO0559	NP_790406	PSPPH0641	YP_272940		HisKA_3
CheA-like	PSYR0492	AAY35562	PSPTO5030	NP_794763	PSPPH0483	YP_272786	Hybrid	-
	PSYR0786/CheA1	AAY35844	PSPTO0913	NP_790752	PSPPH0805	YP_273087		-
	PSYR1307	AAY36358	PSPTO1497	NP_791323	PSPPH3877	YP_276015	Hybrid	-
	PSYR3434/CheA2	AAY38466	PSPTO1982	NP_791805	PSPPH3360	YP_275518		-
GAF-HK	PSYR1918	AAY36962	PSPTO2123	NP_791945	PSPPH1874	YP_274105		HisKA
	PSYR2385	AAY37424	PSPTO2652	NP_792460	-			HWE_HK
	PSYR3504/BphP1	AAY38536	PSPTO1902	NP_791725	PSPPH3446	YP_275602		HisKA
	PSYR3773	AAY38804	PSPTO1606	NP_791431	PSPPH1480	YP_273735		HisKA
	PSYR3774	AAY38805	PSPTO1605	NP_791430	PSPPH1479	YP_273734		HisKA
	PSYR4439	AAY39469	PSPTO4896	NP_794630	PSPPH4481	YP_276597		HisKA
LytS-like	PSYR0064/FimS	AAY35138	PSPTO0126	NP_789985	PSPPH0070	YP_272382		His_kinase
