# Supplementary material for: Comparative genomic analysis of two-component regulatory proteins in Pseudomonas syringae
Source: BMC Genomics. 2007 Oct 31;8:397. doi: 10.1186/1471-2164-8-397 (PMC2222644; doi:10.1186/1471-2164-8-397)
Supplement: Additional file 2 — RRs in the genomes of P. syringae pv. syringae B728a, pv. tomato DC3000 and pv. phaseolicola 1448A. [file 1471-2164-8-397-S2.xls]

## Sheet: Hoja1
RR type	Psy B728a	Accession number	Pto DC3000	Accession number	Pph 1448A	Accession number
Stand-alone REC	PSYR0089	AAY35163	PSPTO0303	NP_790153	PSPPH0094	YP_272406
	PSYR0488/PilG	AAY35558	PSPTO5034	NP_794767	PSPPH0479	YP_272782
	PSYR0489/PilH	AAY35559	PSPTO5033	NP_794766	PSPPH0480	YP_272783
	PSYR0788/CheY1	AAY35846	PSPTO0915	NP_790754	PSPPH0807	YP_273089
	PSYR1938	AAY36981	PSPTO2128	NP_791950	PSPPH1904	YP_274132
	PSYR2115	AAY37158	PSPTO2330	NP_792147	-
	PSYR2384	AAY37423	PSPTO2651	NP_792459	-
	PSYR2444	AAY37483	PSPTO2711	NP_792517	PSPPH2600	YP_274794
	PSYR2449	AAY37488	PSPTO2716	NP_792522	PSPPH2605	YP_274799
	PSYR3436/CheY2	AAY38468	PSPTO1980	NP_791803	PSPPH3362	YP_275520
	PSYR4388	AAY39418	PSPTO4848	NP_794582	PSPPH4431	YP_276547
	PSYR4701	AAY39728	PSPTO0472	NP_790321	PSPPH4737	YP_276838
	PSYR5036	AAY40063	PSPTO5482	NP_795206	PSPPH5118	YP_277195
	-		PSPTO2329	-	-
OmpR-like	PSYR0258/OmpR	AAY35331	PSPTO0328	NP_790178	PSPPH0246	YP_272551
	PSYR1111/GltR	AAY36165	PSPTO1290	NP_791119	PSPPH1179	YP_273446
	PSYR1127	AAY36181	PSPTO1307	NP_791136	PSPPH1195	YP_273462
	PSYR1497/CopR	AAY36547	-		-
	PSYR2032	AAY37075	PSPTO2223	NP_792044	PSPPH2004	YP_274226
	PSYR2051/KdpE	AAY37094	PSPTO2246	NP_792067	PSPPH2022	YP_274243
	PSYR2375	AAY37414	PSPTO2643	NP_792451	-
	PSYR2868/BaeS1	AAY37904	-		PSPPH2376	YP_274577
	PSYR3084	AAY38116	-		-
	PSYR3091	AAY38123	PSPTO3245	NP_793029	PSPPH2995	YP_275175
	PSYR3127	AAY38159	PSPTO3297	NP_793080	PSPPH3040	YP_275217
	PSYR3212	AAY38244	PSPTO3381	NP_793164	PSPPH3127	YP_275297
	PSYR3374	AAY38406	PSPTO3603	NP_793382	PSPPH3294	YP_275453
	PSYR3511/QseB	AAY38543	PSPTO1894	NP_791717	PSPPH3453	YP_275609
	PSYR3589	AAY38621	PSPTO1806	NP_791631	PSPPH3547	YP_275695
	PSYR3709/PhoP	AAY38741	PSPTO1679	NP_791504	PSPPH3730	YP_275872
	PSYR3716/RstA	AAY38748	PSPTO1672	NP_791497	PSPPH3737	YP_275879
	PSYR3793/CpxR	AAY38824	-		PSPPH1460	YP_273715
	PSYR3965/TctD	AAY38995	PSPTO4231	NP_793992	PSPPH3962	YP_276098
	PSYR4070/ColR	AAY39100	PSPTO4374	NP_794129	PSPPH4075	YP_276201
	PSYR4800	AAY39827	PSPTO0378	NP_790227	PSPPH4828	YP_276924
	PSYR5032/PhoB	AAY40059	PSPTO5477	NP_795201	PSPPH5114	YP_277191
	-		PSPTO0786	NP_790633	-
	-		PSPTO5574	-	-
NarL-like	PSYR1294	AAY36345	PSPTO1484	NP_791310	PSPPH1364	YP_273621
	PSYR1384	AAY36435	PSPTO4027	NP_793789	PSPPH3800	YP_275938
	PSYR1940	AAY36983	PSPTO2130	NP_791952	PSPPH1906	YP_274134
	PSYR2114	AAY37157	-		-
	PSYR2897/GacA	AAY37931	PSPTO3024	NP_792819	PSPPH2328	YP_274533
	PSYR3299	AAY38331	PSPTO3526	NP_793306	PSPPH3220	YP_275380
	PSYR3890	AAY38920	PSPTO4151	NP_793912	PSPPH1374	YP_273631
	PSYR4376	AAY39406	PSPTO4836	NP_794570	PSPPH4419	YP_276535
	PSYR4618	AAY39648	PSPTO0560	NP_790407	PSPPH0642	YP_272941
	-		PSPTO0897	NP_790736	PSPPH4241	YP_276359
	-		PSPTO4704/CorR	NP_794449	-
	-		PSPTO4706/CorP	NP_794450	-
	-		PSPTO4080	NP_793842	-
	-		-		PSPPH0778	YP_273063
NtrC-like	PSYR0263/AlgB	AAY35336	PSPTO0334	NP_790184	PSPPH0252	YP_272557
	PSYR0722/PilR	AAY35790	PSPTO0823	NP_790670	PSPPH0736	YP_273028
	PSYR0831	AAY35889	PSPTO0964	NP_790803	PSPPH0857	YP_273138
	PSYR1190/HrpR	AAY36244	PSPTO1379	NP_791206	PSPPH1270	YP_273529
	PSYR1191/HrpS	AAY36245	PSPTO1380	NP_791207	PSPPH1271	YP_273530
	PSYR3459/FleR	AAY38491	PSPTO1956	NP_791779	PSPPH3385	YP_275543
	PSYR3461/FleQ	AAY38493	PSPTO1954	NP_791777	PSPPH3387	YP_275545
	PSYR3913	AAY38943	PSPTO4176	NP_793937	PSPPH3907	YP_276044
	PSYR3995	AAY39025	PSPTO4292	NP_794048	PSPPH4002	YP_276133
	PSYR4822/NtrC	AAY39849	PSPTO0352	NP_790201	PSPPH4853	YP_276946
	PSYR4938	AAY39965	PSPTO5399	NP_795126	PSPPH0146	YP_272455
LytR-like	PSYR0063/AlgR	AAY35137	PSPTO0127	NP_789986	PSPPH0069	YP_272381
	PSYR5088	AAY40115	PSPTO5548	NP_795272	PSPPH5171	YP_277248
PrrA-like	PSYR4230	AAY39260	PSPTO4553	NP_794306	PSPPH4255	YP_276373
PleD-like	PSYR0509	AAY35579	PSPTO5014	NP_794747	PSPPH0499	YP_272801
	PSYR1098	AAY36152	PSPTO1278	NP_791108	PSPPH1166	YP_273433
	PSYR1099	AAY36153	-		PSPPH1167	YP_273434
	PSYR1309/WspR	AAY36360	PSPTO1499	NP_791325	PSPPH3875	YP_276013
	PSYR4377	AAY39407	PSPTO4837	NP_794571	PSPPH4420	YP_276536
RsbU-like	PSYR1912	AAY36956	PSPTO2117	NP_791939	PSPPH1867	YP_274098
	PSYR3451	AAY38483	PSPTO1964	NP_791787	PSPPH3377	YP_275535
CheB-like	PSYR0781/CheB1	AAY35839	PSPTO0908	NP_790747	PSPPH0800	YP_273082
	PSYR1308/CheB2	AAY36359	PSPTO1498	NP_791324	PSPPH3876	YP_276014
	PSYR3433/CheB3	AAY38465	PSPTO1983	NP_791806	PSPPH3359	YP_275517
CheC-like	PSYR0886	AAY35944	PSPTO1039	NP_790875	PSPPH0923	YP_273198
CheW-like	PSYR1139	AAY36193	PSPTO1323	NP_791150	PSPPH1207	YP_273473
	PSYR3486	AAY38518	PSPTO1927	NP_791750	PSPPH3413	YP_275571
VieA-like	PSYR1293	AAY36344	PSPTO1483	NP_791309	PSPPH1363	YP_273620
VieB-like	PSYR3496	AAY38528	PSPTO1911	NP_791734	PSPPH3428	YP_275586
AmiR-like	PSYR2939	AAY37973	-		-
REC-HK (hybrid HK)	PSYR0492	AAY35562	PSPTO5030	NP_794763	PSPPH0483	YP_272786
	PSYR1292	AAY36343	PSPTO1482	NP_791308	PSPPH1362	-
	PSYR1300	AAY36351	PSPTO1490	NP_791316	PSPPH1371	YP_273628
	PSYR1307	AAY36358	PSPTO1497	NP_791323	PSPPH3877	YP_276015
	PSYR1585	AAY36633	PSPTO3900	NP_793671	PSPPH1568	YP_273818
	PSYR1778	AAY36826	PSPTO3696	NP_793470	PSPPH1729	YP_273966
	PSYR1939	AAY36982	PSPTO2129	NP_791951	PSPPH1905	YP_274133
	PSYR2021	AAY37064	PSPTO2212	NP_792033	PSPPH1991	-
	PSYR2113	AAY37156	PSPTO2326	NP_792145	PSPPH2083	YP_274302
	PSYR2445	AAY37484	PSPTO2712	NP_792518	PSPPH2601	YP_274795
	PSYR2448	AAY37487	PSPTO2715	NP_792521	PSPPH2604	YP_274798
	PSYR2450	AAY37489	PSPTO2717	NP_792523	PSPPH2606	YP_274800
	PSYR2700	AAY37739	PSPTO2896	NP_792694	PSPPH2483	YP_274680
	PSYR2940	AAY37974	-		-
	PSYR3355	AAY38387	PSPTO3584	NP_793363	PSPPH3276	YP_275436
	PSYR3532	AAY38564	PSPTO1870	NP_791693	PSPPH3473	YP_275627
	PSYR3612	AAY38644	PSPTO1782	NP_791607	PSPPH3628	YP_275771
	PSYR3698/GacS	AAY38730	PSPTO1691	NP_791516	PSPPH3719	YP_275861
	PSYR3996	AAY39026	PSPTO4293	NP_794049	PSPPH4003	YP_276134
	PSYR4408	AAY39438	PSPTO4868	NP_794602	PSPPH4451	YP_276567
	-		PSPTO0896	NP_790735	PSPPH4242	YP_276360
	-		PSPTO0898	NP_790737	PSPPH0796	YP_273078
	-		PSPTO4079	NP_793841	-
	-		-		PSPPH0770	YP_273056
	-		-		PSPPH0944	YP_273217
	-		-		PSPPH1261	YP_273523
